# Supplementary material for: Diagnostic Potential of Circulating miRNAs in Glioma: A Systematic Review and Meta-Analysis
Source: Int J Mol Sci. 2026 Feb 9;27(4):1680. doi: 10.3390/ijms27041680 (PMC12941128; doi:10.3390/ijms27041680)
Supplement: Supplementary file 1 [file ijms-27-01680-s001.zip]

Archive with 1 entries (1 files):
- ijms-4038208-supplementary.pdf
